# Supplementary material for: A new species of Lecidea (Lecanorales, Ascomycota) from Pakistan
Source: MycoKeys. 2018 Aug 7;(38):25–34. doi: 10.3897/mycokeys.38.26960 (PMC6092473; doi:10.3897/mycokeys.38.26960)
Supplement: XML Treatment for Lecidea aptrootii [file mycokeys.38.26960-treatment1.xml]

<!DOCTYPE tp:taxon-treatment
  PUBLIC "-//TaxonX//DTD Taxonomic Treatment Publishing DTD v0 20100105//EN" "tax-treatment-NSO.dtd">
<tp:taxon-treatment xmlns:tp="http://www.plazi.org/taxpub"><tp:treatment-meta><kwd-group><label>Taxon classification</label><kwd><named-content xmlns:xlink="http://www.w3.org/1999/xlink" content-type="kingdom">Fungi</named-content></kwd><kwd><named-content xmlns:xlink="http://www.w3.org/1999/xlink" content-type="order">Lecideales</named-content></kwd><kwd><named-content xmlns:xlink="http://www.w3.org/1999/xlink" content-type="family">Lecideaceae</named-content></kwd></kwd-group><mixed-citation publication-type="journal"><person-group><name><surname>Khan</surname><given-names>Memoona</given-names></name><name><surname>Khalid</surname><given-names>Abdul Nasir</given-names></name><name><surname>Lumbsch</surname><given-names>H. Thorsten</given-names></name></person-group><article-title>A new species of <italic><tp:taxon-name><tp:taxon-name-part taxon-name-part-type="genus" reg="Lecidea">Lecidea</tp:taxon-name-part></tp:taxon-name></italic> (<tp:taxon-name><tp:taxon-name-part taxon-name-part-type="order">Lecanorales</tp:taxon-name-part></tp:taxon-name>, <tp:taxon-name><tp:taxon-name-part taxon-name-part-type="phylum">Ascomycota</tp:taxon-name-part></tp:taxon-name>) from Pakistan</article-title><source>MycoKeys</source><day>7</day><month>8</month><year>2018</year><volume>2018</volume><issue>38</issue><fpage>25</fpage><lpage>34</lpage><pub-id pub-id-type="doi">10.3897/mycokeys.38.26960</pub-id></mixed-citation></tp:treatment-meta><tp:nomenclature><tp:taxon-name>
              <tp:taxon-name-part taxon-name-part-type="genus" reg="Lecidea">Lecidea</tp:taxon-name-part>
              <tp:taxon-name-part taxon-name-part-type="species" reg="aptrootii">aptrootii</tp:taxon-name-part>
              <object-id xmlns:xlink="http://www.w3.org/1999/xlink" content-type="mycobank" xlink:type="simple">825562</object-id>
            </tp:taxon-name><tp:taxon-authority>M. Khan, A.N. Khalid, H. T. Lumbsch</tp:taxon-authority><tp:taxon-status xmlns:xlink="http://www.w3.org/1999/xlink" xlink:type="simple">sp. nov.</tp:taxon-status><xref ref-type="fig" rid="F3">Figures 3</xref><xref ref-type="fig" rid="F4">, 4</xref></tp:nomenclature><tp:treatment-sec sec-type="material" id="SECID0E1PAE"><title>Type.</title><p>PAKISTAN. Khyber Pakhtunkhwa Province, Swat district, Gabin Jabba valley, 1600 m alt., <named-content xmlns:xlink="http://www.w3.org/1999/xlink" content-type="dwc:verbatimCoordinates" xlink:type="simple"><named-content content-type="geo-json" specific-use="{&#34;type&#34;:&#34;Point&#34;,&#34;coordinates&#34;:[72.371100,37.170600]}" id="NCID0EDQAE" xlink:type="simple">37.1706°N, 72.3711°E</named-content></named-content>, 18 Aug 2016, AN Khalid, GB-1 (Holotype LAH-35505).</p></tp:treatment-sec><tp:treatment-sec sec-type="diagnosis" id="SECID0EIQAE"><title>Diagnosis.</title><p>Saxicolous, thallus irregularly areolate, apothecia epruinose, lecideine with persistent margin, asci with tholus, I+ blue, ascospores simple, ellipsoid with average size of 8–10 × 4.5–5.5 µm.</p></tp:treatment-sec><tp:treatment-sec sec-type="description" id="SECID0ENQAE"><title>Description.</title><p>Thallus crustose, irregularly areolate, subcontiguous; prothallus usually indistinct, black when present; areoles flat, up to 1.2 mm in diameter and 300 µm thick, uniformity in colour from centre to edge; surface rough, not shiny, greenish-grey to light brown; Cortex not clearly differentiated, up to 31.5 μm in thickness; medulla I-, medullary hyphae thin walled, compactly arranged, 2.4–3.2 µm in diameter; photobiont layer up to 63 µm thick, algal cells 12.8–14.4 µm; apothecia black, round to irregular in outline, up to 1.5 mm in diameter, lecideine, epruinose with slightly raised, black, thin and persistent margin, frequently present, disc black, flat to slightly convex, proper exciple thin, dark brown to black; epihymenium light brown to dark <!--PageBreak-->brown, 8–16 µm; hymenium hyaline to olivaceous brown, (60)-70–98 µm tall; subhymenium light brown to dark brown, Hypothecium darkly pigmented throughout, Asci clavate with distinct tholus, the tip I+ blue, 8-spored, 50–68 × 12.30–16.70 µm; Ascospores simple, ellipsoid, (7)8–10(11) × (4)4.5–5.5(6) µm; paraphyses branched and net-like, 1.6–2.4 µm wide, not expanded at tips; vegetative propagules and conidiomata not seen.</p></tp:treatment-sec><tp:treatment-sec sec-type="chemistry" id="SECID0EVQAE"><title>Chemistry.</title><p>Thallus K-, KC+, C+ Red, P-, UV-. Gyrophoric acid, schizopeltic acid and 2’-<italic>O</italic>-methylperlatolic acid were detected with <abbrev xmlns:xlink="http://www.w3.org/1999/xlink" xlink:title="high performance thin layer chromatography" id="ABBRID0E4QAE" xlink:type="simple">HPTLC</abbrev>.</p></tp:treatment-sec><tp:treatment-sec sec-type="distribution" id="SECID0EBRAE"><title>Distribution and ecology.</title><p>The species is so far only known from two collections in the Swat district in Pakistan, where the species occurs on exposed siliceous rocks between 1600 and 1900 m altitude.</p><!--PageBreak--></tp:treatment-sec><tp:treatment-sec sec-type="etymology" id="SECID0EHRAE"><title>Etymology.</title><p>The epithet “<tp:taxon-name><tp:taxon-name-part taxon-name-part-type="genus" reg="Lecidea"/><tp:taxon-name-part taxon-name-part-type="species" reg="aptrootii">aptrootii</tp:taxon-name-part></tp:taxon-name>” refers to the lichenologist André Aptroot who has contributed to the knowledge of lichen diversity in Pakistan (e.g. <xref ref-type="bibr" rid="B3">Aptroot and Iqbal 2012</xref>) and has indicated to the first author that the material from Pakistan might represent an undescribed species.</p></tp:treatment-sec><tp:treatment-sec sec-type="notes" id="SECID0E1RAE"><title>Notes.</title><p><italic><tp:taxon-name><tp:taxon-name-part taxon-name-part-type="genus" reg="Lecidea">Lecidea</tp:taxon-name-part><tp:taxon-name-part taxon-name-part-type="species" reg="aptrootii">aptrootii</tp:taxon-name-part></tp:taxon-name></italic> belongs to <italic><tp:taxon-name><tp:taxon-name-part taxon-name-part-type="genus" reg="Lecidea">Lecidea</tp:taxon-name-part></tp:taxon-name></italic> sensu stricto (<xref ref-type="bibr" rid="B12">Hertel 2006</xref>). The new species is a member of <tp:taxon-name><tp:taxon-name-part taxon-name-part-type="genus" reg="Lecidea">Lecidea</tp:taxon-name-part><tp:taxon-name-part taxon-name-part-type="infraspecific-rank">subgen.</tp:taxon-name-part><tp:taxon-name-part taxon-name-part-type="subgenus" reg="Lecidea">Lecidea</tp:taxon-name-part></tp:taxon-name>, according to the generic sub-classification as suggested by <xref ref-type="bibr" rid="B22">Rambold (1989)</xref>. In the field, it looks like <italic><tp:taxon-name><tp:taxon-name-part taxon-name-part-type="genus" reg="Lecidea">L.</tp:taxon-name-part><tp:taxon-name-part taxon-name-part-type="species" reg="fuscoatra">fuscoatra</tp:taxon-name-part></tp:taxon-name></italic> with an areolate thallus and black apothecia. A microscopic study revealed it differs from that species in having smaller ascospores. Another similar species in the complex is <italic><tp:taxon-name><tp:taxon-name-part taxon-name-part-type="genus" reg="Lecidea">L.</tp:taxon-name-part><tp:taxon-name-part taxon-name-part-type="species" reg="grisella">grisella</tp:taxon-name-part></tp:taxon-name></italic>, which, however, is readily distinguished by having a rimose rather than areolate thallus (<xref ref-type="bibr" rid="B4">Aptroot and Van Herk 2007</xref>). Recently, <italic><tp:taxon-name><tp:taxon-name-part taxon-name-part-type="genus" reg="Lecidea">Lecidea</tp:taxon-name-part><tp:taxon-name-part taxon-name-part-type="species" reg="grisella">grisella</tp:taxon-name-part></tp:taxon-name></italic> has been reported from China, which might belong to <italic><tp:taxon-name><tp:taxon-name-part taxon-name-part-type="genus" reg="Lecidea">L.</tp:taxon-name-part><tp:taxon-name-part taxon-name-part-type="species" reg="aptrootii">aptrootii</tp:taxon-name-part></tp:taxon-name></italic> and has ascospores 8-12(13) µm in <!--PageBreak--><!--PageBreak-->length (<xref ref-type="bibr" rid="B29">Zhao et al. 2017</xref>) that overlap with an average spore length for <italic><tp:taxon-name><tp:taxon-name-part taxon-name-part-type="genus" reg="Lecidea">L.</tp:taxon-name-part><tp:taxon-name-part taxon-name-part-type="species" reg="aptrootii">aptrootii</tp:taxon-name-part></tp:taxon-name></italic> i.e. 8-10 µm. Additional studies are necessary to determine whether the Chinese material belongs to <italic><tp:taxon-name><tp:taxon-name-part taxon-name-part-type="genus" reg="Lecidea">L.</tp:taxon-name-part><tp:taxon-name-part taxon-name-part-type="species" reg="aptrootii">aptrootii</tp:taxon-name-part></tp:taxon-name></italic> or represents an additional lineage in this complex. Molecular data in <italic><tp:taxon-name><tp:taxon-name-part taxon-name-part-type="genus" reg="Lecidea">Lecidea</tp:taxon-name-part></tp:taxon-name></italic> are helpful to interpret morphological features previously considered as intraspecific variation (Schmull 2011).</p><p>The areoles of <italic><tp:taxon-name><tp:taxon-name-part taxon-name-part-type="genus" reg="Lecidea">L.</tp:taxon-name-part><tp:taxon-name-part taxon-name-part-type="species" reg="fuscoatra">fuscoatra</tp:taxon-name-part></tp:taxon-name></italic> have a differentiated black or grey margin, in contrast to the black cortex, whereas in <italic><tp:taxon-name><tp:taxon-name-part taxon-name-part-type="genus" reg="Lecidea">L.</tp:taxon-name-part><tp:taxon-name-part taxon-name-part-type="species" reg="aptrootii">aptrootii</tp:taxon-name-part></tp:taxon-name></italic>, the margins of areoles are concolorous with the areoles. This is a common feature of <italic><tp:taxon-name><tp:taxon-name-part taxon-name-part-type="genus" reg="Lecidea">L.</tp:taxon-name-part><tp:taxon-name-part taxon-name-part-type="species" reg="aptrootii">aptrootii</tp:taxon-name-part></tp:taxon-name></italic> and the recently described <italic><tp:taxon-name><tp:taxon-name-part taxon-name-part-type="genus" reg="Lecidea">L.</tp:taxon-name-part><tp:taxon-name-part taxon-name-part-type="species" reg="uniformis">uniformis</tp:taxon-name-part></tp:taxon-name></italic> from North America (<xref ref-type="bibr" rid="B19">McCune et al. 2017</xref>). However, the two species differ in the branching of paraphyses and presence of tholus in the asci. Further, molecular data support that they represent distinct lineages (Figs <xref ref-type="fig" rid="F1">1</xref>–<xref ref-type="fig" rid="F2">2</xref>).</p><fig id="F1" position="float" orientation="portrait"><label>Figure 1.</label><caption><p>Most likely phylogenetic relationship of <italic><tp:taxon-name><tp:taxon-name-part taxon-name-part-type="genus" reg="Lecidea">Lecidea</tp:taxon-name-part><tp:taxon-name-part taxon-name-part-type="species" reg="aptrootii">aptrootii</tp:taxon-name-part></tp:taxon-name></italic> and associated taxa inferred with <abbrev xmlns:xlink="http://www.w3.org/1999/xlink" xlink:title="internal transcribed spacer" id="ABBRID0EIYAE" xlink:type="simple">ITS</abbrev> data based on rooting with <italic><tp:taxon-name><tp:taxon-name-part taxon-name-part-type="genus" reg="Bellemerea">Bellemerea</tp:taxon-name-part><tp:taxon-name-part taxon-name-part-type="species" reg="cinereorufescens">cinereorufescens</tp:taxon-name-part></tp:taxon-name></italic> as outgroup. Branch lengths are based on the estimated number of substitutions per site.</p></caption><graphic xmlns:xlink="http://www.w3.org/1999/xlink" xlink:href="mycokeys-38-025-g001.jpg" position="float" orientation="portrait" xlink:type="simple" id="oo_221482.jpg"/></fig><fig id="F2" position="float" orientation="portrait"><label>Figure 2.</label><caption><p>Phylogenetic relationships of <italic><tp:taxon-name><tp:taxon-name-part taxon-name-part-type="genus" reg="Lecidea">Lecidea</tp:taxon-name-part><tp:taxon-name-part taxon-name-part-type="species" reg="aptrootii">aptrootii</tp:taxon-name-part></tp:taxon-name></italic> and associated taxa inferred from <abbrev xmlns:xlink="http://www.w3.org/1999/xlink" xlink:title="internal transcribed spacer" id="ABBRID0EPZAE" xlink:type="simple">ITS</abbrev> &amp; <abbrev xmlns:xlink="http://www.w3.org/1999/xlink" xlink:title="nuclear large subunit" id="ABBRID0ETZAE" xlink:type="simple">nuLSU</abbrev> rDNA data under maximum likelihood. <italic><tp:taxon-name><tp:taxon-name-part taxon-name-part-type="genus" reg="Bellemerea">Bellemerea</tp:taxon-name-part><tp:taxon-name-part taxon-name-part-type="species" reg="cinereorufescens">cinereorufescens</tp:taxon-name-part></tp:taxon-name></italic> was used as outgroup. Bootstrap values indicated at nodes.</p></caption><graphic xmlns:xlink="http://www.w3.org/1999/xlink" xlink:href="mycokeys-38-025-g002.jpg" position="float" orientation="portrait" xlink:type="simple" id="oo_221483.jpg"/></fig><p>In addition, <italic><tp:taxon-name><tp:taxon-name-part taxon-name-part-type="genus" reg="Lecidea">L.</tp:taxon-name-part><tp:taxon-name-part taxon-name-part-type="species" reg="oreophila">oreophila</tp:taxon-name-part></tp:taxon-name></italic> K. Knudsen &amp; Kocourk. with irregularly areolate thallus, light to dark grey upper surface and epruinose apothecia, might be confused with <italic><tp:taxon-name><tp:taxon-name-part taxon-name-part-type="genus" reg="Lecidea">L.</tp:taxon-name-part><tp:taxon-name-part taxon-name-part-type="species" reg="aptrootii">aptrootii</tp:taxon-name-part></tp:taxon-name></italic> but the former has apothecia that are usually higher than areoles and rarely branched paraphyses with expanded apices up to 5 µm (<xref ref-type="bibr" rid="B17">Knudsen and Kocourková 2014</xref>).</p><p>Molecular analyses of <abbrev xmlns:xlink="http://www.w3.org/1999/xlink" xlink:title="internal transcribed spacer" id="ABBRID0EF2AE" xlink:type="simple">ITS</abbrev> and two ribosomal loci (<abbrev xmlns:xlink="http://www.w3.org/1999/xlink" xlink:title="internal transcribed spacer" id="ABBRID0EJ2AE" xlink:type="simple">ITS</abbrev> &amp; <abbrev xmlns:xlink="http://www.w3.org/1999/xlink" xlink:title="nuclear large subunit" id="ABBRID0EN2AE" xlink:type="simple">nuLSU</abbrev>) dataset (605 and 1433 unambiguously aligned positions in <abbrev xmlns:xlink="http://www.w3.org/1999/xlink" xlink:title="internal transcribed spacer" id="ABBRID0ER2AE" xlink:type="simple">ITS</abbrev> and two loci dataset, respectively) support the fact that the Pakistan collections are phylogenetically distinct from the morphologically similar <italic><tp:taxon-name><tp:taxon-name-part taxon-name-part-type="genus" reg="Lecidea">L.</tp:taxon-name-part><tp:taxon-name-part taxon-name-part-type="species" reg="fuscoatra">fuscoatra</tp:taxon-name-part></tp:taxon-name></italic> and <italic><tp:taxon-name><tp:taxon-name-part taxon-name-part-type="genus" reg="Lecidea">L.</tp:taxon-name-part><tp:taxon-name-part taxon-name-part-type="species" reg="uniformis">uniformis</tp:taxon-name-part></tp:taxon-name></italic> (Figs <xref ref-type="fig" rid="F1">1</xref>–<xref ref-type="fig" rid="F2">2</xref>). In fact, the morphologically different <italic><tp:taxon-name><tp:taxon-name-part taxon-name-part-type="genus" reg="Lecidea">L.</tp:taxon-name-part><tp:taxon-name-part taxon-name-part-type="species" reg="grisella">grisella</tp:taxon-name-part></tp:taxon-name></italic> forms a well-supported sister-group relationship with <italic><tp:taxon-name><tp:taxon-name-part taxon-name-part-type="genus" reg="Lecidea">L.</tp:taxon-name-part><tp:taxon-name-part taxon-name-part-type="species" reg="aptrootii">aptrootii</tp:taxon-name-part></tp:taxon-name></italic>.</p><!--PageBreak--></tp:treatment-sec><tp:treatment-sec sec-type="Additional specimen examined" id="SECID0EK4AE"><title>Additional specimen examined.</title><p>Pakistan, Khyber Pakhtunkhwa province, Swat district, Malam Jabba valley, 1900 m alt., on rock, 20 Aug 2016, AN Khalid, MJ-3 (LAH-35506).</p><fig id="F3" position="float" orientation="portrait"><label>Figure 3.</label><caption><p><italic><tp:taxon-name><tp:taxon-name-part taxon-name-part-type="genus" reg="Lecidea">Lecidea</tp:taxon-name-part><tp:taxon-name-part taxon-name-part-type="species" reg="aptrootii">aptrootii</tp:taxon-name-part></tp:taxon-name></italic> in natural habitat.</p></caption><graphic xmlns:xlink="http://www.w3.org/1999/xlink" xlink:href="mycokeys-38-025-g003.jpg" position="float" orientation="portrait" xlink:type="simple" id="oo_221484.jpg"/></fig><fig id="F4" position="float" orientation="portrait"><label>Figure 4.</label><caption><p><italic><tp:taxon-name><tp:taxon-name-part taxon-name-part-type="genus" reg="Lecidea">Lecidea</tp:taxon-name-part><tp:taxon-name-part taxon-name-part-type="species" reg="aptrootii">aptrootii</tp:taxon-name-part></tp:taxon-name></italic>. Thallus and apothecia of the holotype.</p></caption><graphic xmlns:xlink="http://www.w3.org/1999/xlink" xlink:href="mycokeys-38-025-g004.jpg" position="float" orientation="portrait" xlink:type="simple" id="oo_221485.jpg"/></fig></tp:treatment-sec><ref-list><ref id="B3"><mixed-citation xmlns:xlink="http://www.w3.org/1999/xlink" xlink:type="simple"><person-group><name name-style="western"><surname>Aptroot</surname><given-names>A</given-names></name><name name-style="western"><surname>Iqbal</surname><given-names>SH</given-names></name></person-group> (<year>2012</year>) <article-title>Annotated checklist of the lichens of Pakistan, with reports of new records.</article-title><source>Herzogia</source><volume>25</volume>: <fpage>211</fpage>–<lpage>229</lpage>. <ext-link xlink:type="simple" ext-link-type="doi" xlink:href="10.13158/heia.25.2.2010.211">https://doi.org/10.13158/heia.25.2.2010.211</ext-link></mixed-citation></ref><ref id="B12"><mixed-citation xmlns:xlink="http://www.w3.org/1999/xlink" xlink:type="simple"><person-group><name name-style="western"><surname>Hertel</surname><given-names>H</given-names></name></person-group> (<year>2006</year>) <article-title>World distribution of species of <italic><tp:taxon-name><tp:taxon-name-part taxon-name-part-type="genus">Lecidea</tp:taxon-name-part></tp:taxon-name></italic> (<tp:taxon-name><tp:taxon-name-part taxon-name-part-type="order">Lecanorales</tp:taxon-name-part></tp:taxon-name>) occurring in central Europe.</article-title> In: <person-group><name name-style="western"><surname>Guttova</surname><given-names>A</given-names></name><name name-style="western"><surname>Lackovicova</surname><given-names>A</given-names></name><name name-style="western"><surname>Lisicke</surname><given-names>E</given-names></name><name name-style="western"><surname>Lizon</surname><given-names>P</given-names></name></person-group> (<role>Eds</role>) <issue-title>Central European Lichens: Diversity and Threat.</issue-title><source>Mycotaxon Ltd.</source>, <fpage>19</fpage>–<lpage>74</lpage>.</mixed-citation></ref><ref id="B22"><mixed-citation xmlns:xlink="http://www.w3.org/1999/xlink" xlink:type="simple"><person-group><name name-style="western"><surname>Rambold</surname><given-names>G</given-names></name></person-group> (<year>1989</year>) A monograph of the saxicolous lecideoid lichens of Australia (excl. Tasmania) Bibliotheca Lichenologica 34: 345.</mixed-citation></ref><ref id="B4"><mixed-citation xmlns:xlink="http://www.w3.org/1999/xlink" xlink:type="simple"><person-group><name name-style="western"><surname>Aptroot</surname><given-names>A</given-names></name><name name-style="western"><surname>Van Herk</surname><given-names>CM</given-names></name></person-group> (<year>2007</year>) <article-title><italic><tp:taxon-name><tp:taxon-name-part taxon-name-part-type="genus">Lecidea</tp:taxon-name-part><tp:taxon-name-part taxon-name-part-type="species">grisella</tp:taxon-name-part></tp:taxon-name></italic> sympatric with <italic><tp:taxon-name><tp:taxon-name-part taxon-name-part-type="genus">Lecidea</tp:taxon-name-part><tp:taxon-name-part taxon-name-part-type="species">fuscoatra</tp:taxon-name-part></tp:taxon-name></italic>, differing in its rimose instead of areolate thallus.</article-title><source>Lichenologist</source><volume>39</volume>: <fpage>293</fpage>–<lpage>296</lpage>. <ext-link xlink:type="simple" ext-link-type="doi" xlink:href="10.1017/S0024282907006706">https://doi.org/10.1017/S0024282907006706</ext-link></mixed-citation></ref><ref id="B29"><mixed-citation xmlns:xlink="http://www.w3.org/1999/xlink" xlink:type="simple"><person-group><name name-style="western"><surname>Zhao</surname><given-names>XX</given-names></name><name name-style="western"><surname>Zhao</surname><given-names>ZT</given-names></name><name name-style="western"><surname>Miao</surname><given-names>CC</given-names></name><name name-style="western"><surname>Ren</surname><given-names>ZJ</given-names></name><name name-style="western"><surname>Zhang</surname><given-names>LL</given-names></name></person-group> (<year>2017</year>) <article-title>Five <italic><tp:taxon-name><tp:taxon-name-part taxon-name-part-type="genus">Lecidea</tp:taxon-name-part></tp:taxon-name></italic> lichens new to China.</article-title><source>Mycotaxon</source><volume>132</volume>: <fpage>317</fpage>–<lpage>326</lpage>. <ext-link xlink:type="simple" ext-link-type="doi" xlink:href="10.5248/132.317">https://doi.org/10.5248/132.317</ext-link></mixed-citation></ref><ref id="B19"><mixed-citation xmlns:xlink="http://www.w3.org/1999/xlink" xlink:type="simple"><person-group><name name-style="western"><surname>McCune</surname><given-names>B</given-names></name><name name-style="western"><surname>Curtis</surname><given-names>MJ</given-names></name><name name-style="western"><surname>Meglio</surname><given-names>JD</given-names></name></person-group> (<year>2017</year>) <article-title>New taxa and a case of ephemeral spore production in <tp:taxon-name><tp:taxon-name-part taxon-name-part-type="family">Lecideaceae</tp:taxon-name-part></tp:taxon-name> from western North America.</article-title><source>Bryologist</source><volume>120</volume>: <fpage>115</fpage>–<lpage>124</lpage>. <ext-link xlink:type="simple" ext-link-type="doi" xlink:href="10.1639/0007-2745-120.2.115">https://doi.org/10.1639/0007-2745-120.2.115</ext-link></mixed-citation></ref><ref id="B17"><mixed-citation xmlns:xlink="http://www.w3.org/1999/xlink" xlink:type="simple"><person-group><name name-style="western"><surname>Knudsen</surname><given-names>K</given-names></name><name name-style="western"><surname>Kocourková</surname><given-names>J</given-names></name></person-group> (<year>2014</year>) <article-title>A new species of <italic><tp:taxon-name><tp:taxon-name-part taxon-name-part-type="genus">Lecidea</tp:taxon-name-part></tp:taxon-name></italic> (<tp:taxon-name><tp:taxon-name-part taxon-name-part-type="family">Lecideaceae</tp:taxon-name-part></tp:taxon-name>, Lichenized <tp:taxon-name><tp:taxon-name-part taxon-name-part-type="class">Ascomycetes</tp:taxon-name-part></tp:taxon-name>) from the mountains of California.</article-title><source>Opuscula Philolichenum</source><volume>13</volume>: <fpage>80</fpage>–<lpage>83</lpage>.</mixed-citation></ref></ref-list></tp:taxon-treatment>
